# Supplementary material for: Replaying germinal center evolution on a quantified affinity landscape
Source: bioRxiv. 2025 Jun 5:2025.06.02.656870. Preprint. [Version 1] doi: 10.1101/2025.06.02.656870 (PMC12258878; doi:10.1101/2025.06.02.656870)
Supplement: Supplement 2 [file media-2.xlsx]

## Sheet: Sheet1
Strain	Type	Sequence
Igk^2.1	Donor ssDNA	CTTCTAAGAATTGAAGTCTCAACTATGAAAATCAGCAGTTCTCTGTCAGAGAAGCCCAAGCGCTTCCACGCATGCTTGGAGAGGGGGTTAAGCTTTCGCAGCTACCCACTGCTCTGTTCCTCTTCAGTGAGGAGGGTTTTTGTACAGCCAGACAGTGGAGTACTACCAAAAAATGTATGACCCTTGGCATGGATAATATATGTATTTAGAAGGGTCCTTTAAGACACATGTGATGCTCTAGTAAGTTTTCTGCTGACACCAACTCCCTGTGGGTGAAACAGGAGCAGGTGCCCTTTGACCAACAGTACACACTCTGCTGAGCTGATTTGCATATGGAGTCATTATACAACATCCCAGAATTCTTTAAGGGCAGCTGCCAGGAGCCTAAGAAGCATCCTC…
Igk^2.1	3' sgRNA protospacer	CTGTGGTGGACGTTCGGTGG
Igk^2.1	5' sgRNA protospacer	AAGACACAGGTTTTCATGTT
Igh^2.1	Donor ssDNA	AAACTGAAAATCTCCAACTACAGCCCCAACTATCCCTCCAGCCATAGGATTGTTTTAGCATCTTCTTCAAATGAGCCTCCAAAGTCCCTATCCCATCATCCAGGGACTCCACCAACACCATCACACAGATTCTTAGTTTTTCAAAGATGTGGAGATAATCTGTCCTAAAGGCTCTGAGATCCCTAGACAGTTTATTTCCCAATCGATCCCGTTTCAGAATGGAATGTGCAGAAAGAAAAAAGCCAGCTTACCTGAGGAGACGGTGACCGTGGTCCCTGCGCCCCAGACATCGAAGTCCCTTGCACAGTAATATGTGGCTGTGTCCTCAGTAGTCACAGAATTCAACTGCAGGTAGTACTGGTTCTTGGATGTGTCTCGAGTGATGGAGATTCGACTTTT…
Igh^2.1	3' sgRNA protospacer	CAGGGGCAGCCTGAGCTATG
Igh^2.1	5' sgRNA protospacer	GGAGCCGGCTGAGAGAAGTT
Igk^2.1*	sgRNA protospacer	TCTTTGTATACATGTTGCTG
Igh^2.1*	sgRNA protospacer	TGCAACCGGTGTACATTCCG
